# Supplementary material for: CornPheno: Phenotyping corn ear kernels in the wild via point query transformer
Source: Plant Phenomics. 2025 Oct 15;7(4):100129. doi: 10.1016/j.plaphe.2025.100129 (PMC13109312; doi:10.1016/j.plaphe.2025.100129)
Supplement: Multimedia component 1 [file mmc1.zip › supplementary.tex]

\documentclass[a4paper,12pt]{article}
\usepackage{graphicx} % For including graphics
\usepackage{caption}  % For customizing captions
\usepackage[margin=1in]{geometry} % Adjust page margins
\usepackage{hyperref} % For clickable references
\usepackage{booktabs} % For professional table formatting
\usepackage{bm}
\usepackage{amsmath}

% 设置图的编号格式为 S1, S2, ...
\setcounter{figure}{0}
\renewcommand{\thefigure}{S\arabic{figure}}
\setcounter{table}{0}
\renewcommand{\thetable}{S\arabic{table}}

\begin{document}

\section*{Supplementary Materials}

% 插入文字
\noindent We include the definitions of all mathematical symbols used throughout the proposed method in the supplementary:

% 表格
\begin{table}[h!]
\centering
\begin{tabular}{l|p{11cm}}
\toprule
\textbf{Symbol} & \textbf{Description} \\
\midrule
$\mathcal{P}$ & a set of all points predicted from the model \\
$\bm{p}$ & a vector, represents a point \\
$\alpha$ & intercepting factor (between 0 and 1) for the interception range of the middle section \\
$L$ & total length of the corn ear, defined as \(L=\max (x_i) - \min (x_i)\) \\
$\mathcal{P}_m$ & a set of points intercepted from $\mathcal{P}$ \\
$m$ & compression factor set as 300 \\
$\mathcal{P}'_m$ & a set of points compressed along the horizontal direction by $m$ from $\mathcal{P}_m$ \\
$C$ & number of clusters in the K-means clustering, with the range $2 \leq C \leq 10$ \\
$a(i)$ & average distance of point $i$ to other points within the same cluster \\
$b(i)$ & the average distance of point $i$ to the nearest cluster \\
$s(i)$ & silhouette coefficient for point $i$ \\
$d(i, j)$ & the distance between data points $i$ and $j$ \\
$k$ & represents the $k$-th class \\
$|\mathcal{P}'_m, k|$ & the number of points in the $k$-th class \\
$S(c)$ & overall average silhouette coefficient when the number of classes is set to $C$ \\
$c^*$ & the class with the maximum silhouette coefficient \\
$\mathcal{P}_l$ & a set of labeled points in $P_{\text{all}}$ \\
$\mathcal{P}_\text{nl}$ & a set of unlabeled points in $\mathcal{P}$ \\
$\mathcal{P}_b$ & a set of boundary points in $\mathcal{P}_l$ \\
$\bm{p}^k_{b}$ & boundary points in the $k$-th class of $\mathcal{P}_b$ \\
$\mathcal{V}$ & a set of vectors used for iteration \\
$\bm{v}$ & a vector of $\mathcal{V}$ \\
$\bm{p}_{\text{new}}$ & candidate points in the bi-directional search process \\
$\mathcal{V}_{\text{new}}$ & a set of vectors between a candidate point and all boundary points \\
$\theta_i$ & the angle between the candidate point and the $i$-th boundary point vector $\mathcal{V}^k_{\text{new}}$ and the iteration vector $\mathcal{V}^k$ \\
$\theta$ & The smallest one of all $\theta_i$ \\
$\theta_{T}$ & a manually set angle threshold, set as 10° \\
%$\epsilon$ & neighborhood parameter in DBSCAN, set as 25 \\
%MinPts & neighbor parameter in DBSCAN, set as 8 \\
\bottomrule
\end{tabular}
\caption{Summary of symbols used in the approach}
\label{tab:symbols}
\end{table}

\end{document}
